# Supplementary material for: Energetic and reproductive costs of coral recovery in divergent bleaching responses
Source: Sci Rep. 2021 Dec 7;11:23546. doi: 10.1038/s41598-021-02807-w (PMC8651640; doi:10.1038/s41598-021-02807-w)
Supplement: Supplementary file 2 — Supplementary Tables. [file 41598_2021_2807_MOESM2_ESM.xlsx]

## Sheet: Sheet1
coral_ID	depth_m	response	tagged_month	May_status	August_status	October_status	histology_sampled_date	energetics_sampled_date	oocytes_measured	surface_area	symbiont_normSA	protein_normSA	carb_normSA	colony_area
214	5	resistant	May	healthy	NA	healthy	2019-10-09	NA	25	NA	NA	NA	NA	115.763
217	5	resistant	May	healthy	NA	healthy	2019-10-09	NA	25	NA	NA	NA	NA	NA
218	5	resistant	May	healthy	NA	healthy	2019-10-06	2019-10-15	24	6.15853	253307	332.852	691.953	604.262
225	5	resistant	May	healthy	NA	healthy	2019-10-09	NA	25	NA	NA	NA	NA	359.829
226	5	resistant	May	healthy	NA	healthy	2019-10-09	2019-10-15	25	5.03704	452488	260.465	703.978	768.613
227	5	resistant	May	healthy	NA	healthy	2019-10-06	NA	0	NA	NA	NA	NA	15.935
228	5	resistant	May	healthy	NA	healthy	2019-10-09	NA	25	NA	NA	NA	NA	914.727
230	5	resistant	May	healthy	NA	healthy	2019-10-06	NA	10	NA	NA	NA	NA	364.556
231	5	resistant	May	healthy	NA	healthy	2019-10-09	2019-10-15	15	9.24201	357325	309.918	881.376	435.666
248	5	resistant	May	healthy	NA	healthy	2019-10-06	2019-10-15	9	7.71414	502039	505.339	973.328	682.377
249	5	recovered	May	bleached	NA	healthy	2019-10-06	NA	0	NA	NA	NA	NA	836.234
254	5	resistant	May	healthy	NA	healthy	2019-10-06	NA	25	NA	NA	NA	NA	285.487
255	5	resistant	May	healthy	NA	healthy	2019-10-06	NA	19	NA	NA	NA	NA	100.124
256	5	resistant	May	healthy	NA	healthy	2019-10-06	NA	0	NA	NA	NA	NA	504.527
257	5	resistant	May	healthy	NA	healthy	2019-10-06	NA	0	NA	NA	NA	NA	24.82
259	5	resistant	May	healthy	NA	healthy	2019-10-06	2019-10-15	25	11.0509	743707	461.207	1305.22	646.493
260	5	resistant	May	healthy	NA	healthy	2019-10-06	NA	25	NA	NA	NA	NA	926.64
262	5	resistant	May	healthy	NA	healthy	2019-10-06	NA	23	NA	NA	NA	NA	626.124
263	5	resistant	May	healthy	NA	healthy	2019-10-06	NA	1	NA	NA	NA	NA	91.951
266	5	resistant	May	healthy	NA	healthy	2019-10-06	2019-10-15	17	9.30593	341503	463.217	945.714	889.844
269	5	bleached	May	bleached	NA	bleached	2019-10-06	NA	0	NA	NA	NA	NA	148.983
270	5	resistant	May	healthy	NA	healthy	2019-10-06	2019-10-15	25	5.2541	418721	607.357	1745.09	783.002
271	5	resistant	May	healthy	NA	healthy	2019-10-06	NA	23	NA	NA	NA	NA	583.905
272	5	recovered	May	bleached	NA	healthy	2019-10-06	NA	0	NA	NA	NA	NA	571.374
273	5	resistant	May	healthy	NA	healthy	2019-10-06	NA	25	NA	NA	NA	NA	433.717
274	5	resistant	May	healthy	NA	healthy	2019-10-06	NA	3	NA	NA	NA	NA	NA
276	5	recovered	May	half bleached, half healthy	NA	healthy	2019-10-06	NA	25	NA	NA	NA	NA	697.38
278	5	resistant	May	healthy	NA	healthy	2019-10-06	NA	0	NA	NA	NA	NA	511.812
279	5	resistant	May	NA	NA	healthy	2019-10-06	NA	18	NA	NA	NA	NA	192.733
281	5	resistant	May	healthy	NA	healthy	2019-10-06	2019-10-15	25	8.77171	322309	387.128	789.209	1651.25
301	14	recovered	August	NA	recovering	healthy	2019-10-06	2019-10-15	8	20.2929	382262	223.637	721.412	278.823
302	14	recovered	August	NA	recovering	healthy	NA	2019-10-15	NA	16.1603	511675	358.655	836.639	NA
303	14	recovered	August	NA	recovering	healthy	2019-10-06	2019-10-15	0	14.3514	550483	382.948	1524.34	204.788
304	14	recovered	August	NA	recovering	healthy	NA	2019-10-15	NA	25.2853	544783	304.382	1336.75	247.404
305	14	recovered	August	NA	recovering	healthy	2019-10-06	2019-10-15	0	8.47385	520212	333.888	831.549	238.44
308	14	recovered	August	NA	recovering	healthy	NA	2019-10-15	NA	9.4675	1.0159e+06	544.574	1588.6	NA
309	14	recovered	August	NA	recovering	healthy	2019-10-06	NA	0	NA	NA	NA	NA	NA
310	14	recovered	August	NA	recovering	healthy	2019-10-06	2019-10-15	8	16.6667	498958	253.192	632.54	461.085
311	14	recovered	August	NA	recovering	healthy	2019-10-06	2019-10-15	0	16.803	239124	202.708	589.341	NA
312	14	recovered	August	NA	recovering	healthy	2019-10-06	2019-10-15	19	13.728	708044	387.997	846.742	301.117
313	14	recovered	August	NA	recovering	healthy	2019-10-06	2019-10-15	25	12.9321	651219	329.18	972.194	120.359
314	14	recovered	August	NA	recovering	healthy	2019-10-06	2019-10-15	0	13.1491	447178	363.947	943.002	391.553
315	14	recovered	August	NA	recovering	healthy	NA	2019-10-15	NA	14.4069	219270	290.085	1039.33	NA
316	14	recovered	August	NA	recovering	healthy	2019-10-06	2019-10-15	0	16.5582	142733	193.861	427.854	153.496
317	14	recovered	August	NA	recovering	healthy	2019-10-06	NA	0	NA	NA	NA	NA	432.864
318	14	recovered	August	NA	recovering	healthy	2019-10-06	2019-10-15	0	20.1843	219497	213.779	712.807	139.517
319	14	recovered	August	NA	recovering	healthy	2019-10-06	2019-10-15	0	13.7726	160304	215.398	476.606	35.321
320	14	recovered	August	NA	recovering	healthy	2019-10-06	2019-10-15	5	16.522	404987	343.804	980.859	216.533
322	14	recovered	August	NA	recovering	healthy	NA	2019-10-15	NA	13.9088	469917	289.782	737.143	NA
324	14	recovered	August	NA	recovering	healthy	NA	2019-10-15	NA	9.27818	522063	319.508	665.811	NA
327	14	recovered	August	NA	NA	recovering/healthy	2019-10-06	NA	0	NA	NA	NA	NA	352.063
328	14	recovered	August	NA	NA	healthy	2019-10-06	NA	4	NA	NA	NA	NA	154.246
331	14	recovered	August	NA	NA	healthy	2019-10-06	NA	0	NA	NA	NA	NA	448.66
A	14	recovered	August	NA	NA	healthy	NA	2019-10-15	NA	16.4328	629181	463.966	850.131	NA
B	14	recovered	August	NA	NA	healthy	NA	2019-10-15	NA	9.78466	505281	463.695	960.916	NA
U0	5	resistant	May	NA	NA	healthy	NA	2019-10-15	NA	5.65205	639060	640.732	1524.19	NA
U1	5	resistant	May	NA	NA	healthy	NA	2019-10-15	NA	5.32646	567469	440.919	1449.01	NA
U2	5	resistant	May	NA	NA	healthy	NA	2019-10-15	NA	6.55647	491972	428.957	1207.63	NA
U3	5	resistant	May	NA	NA	healthy	NA	2019-10-15	NA	8.91641	473733	526.392	1393.82	NA
